# Supplementary material for: Growth-Inhibitory Activity of Raw and Pasteurized Donkey Milk Against Clinically Relevant Gram-Negative Isolates with Different Antimicrobial Resistance Profiles
Source: Animals (Basel). 2026 Jun 29;16(13):1996. doi: 10.3390/ani16131996 (PMC13359499; doi:10.3390/ani16131996)
Supplement: Supplementary file 1 [file animals-16-01996-s001.zip]

Archive with 1 entries (1 files):
- animals-4382173-supplementary.pdf
